# Supplementary material for: Glucose and glutamine availability regulate HepG2 transcriptional responses to low oxygen
Source: Wellcome Open Res. 2018 Sep 26;3:126. [Version 1] doi: 10.12688/wellcomeopenres.14839.1 (PMC6178907; doi:10.12688/wellcomeopenres.14839.1)
Supplement: Supplementary file 1 [file wellcomeopenres-3-16168-s0000.tgz]

Archive with 1 entries (1 files):
- 32457d2f-0254-4f52-8e62-fe020ad8946a_Tables_S1_and_S2.xlsx
