# Supplementary material for: Glucose and glutamine availability regulate HepG2 transcriptional responses to low oxygen
Source: Wellcome Open Res. 2018 Sep 26;3:126. [Version 1] doi: 10.12688/wellcomeopenres.14839.1 (PMC6178907; doi:10.12688/wellcomeopenres.14839.1)
Supplement: Supplementary file 1 [file wellcomeopenres-3-16168-s0000.tgz › 32457d2f-0254-4f52-8e62-fe020ad8946a_Tables_S1_and_S2.xlsx]

## Sheet: Table S1
Table S1. List of primer sequences used for qPCR analyses.
Gene	Forward primer	Reverse primer
TET1	CGGTTTCACTTTTTACTTCAGGT	CAAGCGGAAGAATAACTCAACAAC
TET2	ATTCTCGATTGTCTTCTCTAGTGAG	CATGTTTGGACTTCTGTGCTC
TET3	GTGTAGATGACCTTCTCGATCC	TGCGTCGAACAAATAGTGGA
SCD1	CTCTGCTACACTTGGGAGCC	GAGCTCCTGCTGTTATGCCC
FTO	TCAGCAGTGGCAGCTGAAAT	CTTGGATCCTCACCACGTCC
ALKBH5	AGTTCCAGTTCAAGCCCATC	GGCGTTCCTTAATGTCCTGAG
CA9	Commercially available TaqMan primers from ThermoFisher Scientific
BNIP3	Commercially available TaqMan primers from ThermoFisher Scientific
GLUT1	Commercially available TaqMan primers from ThermoFisher Scientific
VEGFA	Commercially available TaqMan primers from ThermoFisher Scientific
B2M	Commercially available TaqMan primers from ThermoFisher Scientific

## Sheet: Table S2
Table S2. Compound-dependent LC-MS/MS parameters used for nucleosides quantification. RT: retention time, CE: collision energy, CAE: cell accelerator voltage. All the nucleosides were analysed in the positive mode.
Compound	Precursor Ion (m/z)	Product Ion (m/z)	RT (min)	Delta RT(min)	CE (V)	CAE (V)
dA+H	252	136	13.78	2	10	4
dT+H	243	127	11.07	2	10	4
dT+Na	265	149	11.07	2	10	4
dG+H	268	152	9.64	2	10	4
dG+Na	280	174	9.64	2	10	4
dC+H	228	112	3.71	1.5	10	4
dC+Na	250	134	3.71	1.5	10	4
5mC+H	242	126	9.05	1.5	10	4
5mC+Na	264	148	9.05	1.5	10	4
5hmC+H	258	142	4.34	2	12	4
5hmC+Na	280	164	4.34	2	12	4
